# Supplementary material for: The CATP-8/P5A-type ATPase functions in multiple pathways during neuronal patterning
Source: PLoS Genet. 2021 Jul 1;17(7):e1009475. doi: 10.1371/journal.pgen.1009475 (PMC8279360; doi:10.1371/journal.pgen.1009475)
Supplement: S1 Table — lists all strains that were used during this study, including strain names and genotypes. (XLSX) [file pgen.1009475.s001.xlsx]

## Sheet: Sheet1
S1 Table List of strains used
Strain Name	Genotype
N2	N2
SK4005	zdIs5 I
EB2509	dzIs75 II
EB3718	wdIs52 II
CZ1200	juIs76 II
EB718	mgIs32 III
OH1894	evIs82b IV
EB4255	oyIs14 V
EB4095	qyIs369 X
EB4252	wdIs52 II; dzEx2140
EB4128	zdIs5 I; catp-8(gk860114) IV
EB4216	dzIs75 II; catp-8(gk860114) IV
EB4125	wdIs52 II; catp-8(dz291) IV
EB2851	wdIs52 II; catp-8(dz224) IV
EB4119	wdIs52 II; catp-8(gk860114) IV
EB4257	juIs76 II; catp-8(gk860114) IV
EB4258	mgIs32 III; catp-8(gk860114) IV
EB4256	catp-8(gk860114) evIs82b IV
EB4270	catp-8(gk860114) IV; oyIs14 V
EB4199	catp-8(gk860114) IV; qyIs369 X
EB4212	wdIs52 II; catp-8(gk860114) IV; dzEx2140
EB4131	catp-8 (gk860114) IV
EB4190	zdIs5 I; wdIs52 II; catp-8(gk860114) IV
EB3421	dzIs53 ddIs90 II
EB4271	dzIs53 ddIs90 II; catp-8(gk860114) IV
EB4176	dzSi3[dpy-7prom::tagRFP::catp-8::unc-54 3'UTR] III
EB4210	wdIs52 II; dzSi3 III; catp-8(gk860114) IV
EB4208	zdIs5 I; dzSi3 III; catp-8(gk860114) IV
EB4207	dzIs75 II; dzSi3 III; catp-8(gk860114) IV
EB4211	zdIs5 I; catp-8(gk860114) IV; dzEx2114
EB4137	wdIs52 II; catp-8(gk860114) IV; dzEx2114
EB4138	wdIs52 II; catp-8(gk860114) IV; dzEx2115
EB4146	wdIs52 II; catp-8(gk860114) IV; dzEx2118
EB4241	dzIs75 II; catp-8(gk860114) IV; dzEx2114
EB4203	zdIs5 I; catp-8(gk860114) IV; dzEx2136
EB4204	zdIs5 I; catp-8(gk860114) IV; dzEx2137
EB4205	zdIs5 I; catp-8(gk860114) IV; dzEx2138
EB4108	dzEx2101[catp-8prom::GFP]
EB4248	wdIs52 II; catp-8(dz300)
EB4275	zdIs5 I; catp-8(dz300) IV
EB4269	dzIs75 II; catp-8(dz300) IV
EB4277	catp-8(dz300) IV; dzEx2136
EB4170	wdIs52 II; catp-8(gk860114) IV; dzEx2132
EB4171	wdIs52 II; catp-8(gk860114) IV; dzEx2133
EB4172	wdIs52 II; catp-8(gk860114) IV; dzEx2134
EB4173	wdIs52 II; catp-8(gk860114) IV; dzEx2135
EB4180	wdIs52 II; catp-8(gk860114) IV; dzEx2129
EB4187	wdIs52 II; catp-8(gk860114) IV; dzEx2130
EB4188	wdIs52 II; catp-8(gk860114) IV; dzEx2131
EB4242	zdIs5 I; catp-8(gk860114) IV; dzEx2130
EB4209	dzIs75 II; catp-8(gk860114) IV; dzEx2130
DR793	dpy-13(e184) mDf7 IV/nT1 [let-?(m435)] (IV;V)
EB4107	wdIs52 II; catp-8(dz290[ΔP293 ΔG303 E298K]) IV
EB1564	dma-1(tm5159) I; wdIs52 II
EB4147	kpc-1(gk8) I; wdIs52 II
EB4132	tiam-1(tm1556) I; wdIs52 II
EB4166	wdIs52 II; mnr-1(dz175) V
EB4183	wdIs52 II; aman-2(tm1078) V
EB4140	wdIs52 II; hpo-30(ok2047) V
EB4182	lect-2(ok2617) wdIs52 II
EB4133	dma-1(tm5159) I; wdIs52 II; catp-8(gk860114) IV
EB4218	kpc-1(gk8) I; wdIs52 II; catp-8(gk860114) IV
EB4151	tiam-1(tm1556) I; wdIs52 II; catp-8(gk860114) IV
EB4141	wdIs52 II; catp-8(gk860114) IV; mnr-1(dz175) V
EB4150	wdIs52 II; catp-8(gk860114) IV; aman-2(tm1078) V
EB4153	wdIs52 II; catp-8(gk860114) IV; hpo-30(ok2047) V
EB4177	lect-2(ok2617) wdIs52 II; catp-8(gk860114) IV
EB4184	zdIs5 unc-40(e1430) I
EB4149	zdIs5 unc-40(e1430) I; catp-8(gk860114) IV
EB4191	unc-40(e1430) I; wdIs52 II
EB4254	unc-40(e1430) I; wdIs52/+ II; catp-8(gk860114) IV
EB4272	zdIs5 I; mab-5(e1751) III
EB4273	zdIs5 I; mab-5(e1751) III; catp-8(gk860114) IV; him-5(ok1896) V
EB4217	zdIs5 I; mig-21(u787) III
EB4253	zdIs5 I; mig-21(u787) III; catp-8(gk860114) IV
EB4215	wdIs52 II; mig-21(u787) III
EB4274	wdIs52 II; mig-21(u787) III; catp-8(gk860114) IV
EB2568	mig-1(e1787) I; dzIs75 II
EB4245	mig-1(e1787) I; dzIs75 II; catp-8(gk860114) IV
EB4280	pwSi140[Phyp-7::mNG::RAB-7; HYG-R]
EB4281	pwSi145[Phyp-7::mNG::RAB-5; HYG-R]
EB4282	pwSi202[Phyp-7::AMAN-2::mNG; HYG-R]
EB4283	pwSi205[Phyp-7::LMP-1::mNG; HYG-R]
EB4259	catp-8(gk860114) IV; him-5(ok1869) V; pwSi140
EB4260	catp-8(gk860114) IV; pwSi145
EB4261	catp-8(gk860114) IV; pwSi202
EB4262	catp-8(gk860114) IV; pwSi205
EB4263	dzSi3 III; pwSi82
EB4264	dzSi3 III; pwSi144
EB4265	dzSi3 III; pwSi140
EB4266	dzSi3 III; pwSi145
EB4267	dzSi3 III; pwSi202
EB4268	dzSi3 III; pwSi205
SV1009	heIs63 V
EB4288	catp-8(gk860114) IV; heIs63 V
EB4337	zdIs5 I; ptp-3(mu256) II
EB4338	zdIs5 I; ptp-3(mu256) II; catp-8(gk860114) IV
EB4339	dzIs117 II; mgIs71 V
EB4340	dzIs117 II; catp-8(gk860114); mgIs71 V
EB2724	lect-2(dz249[lect-2::mNG]) II
EB4335	lect-2(dz249[lect-2::mNG]) II; catp-8(gk860114) IV
EB4336	ddIs290 dzIs53 II; dzSi3 III
EB4341	ddIs290 dzIs53 II; dzSi3 III; catp-8(gk860114) IV
EB4342	catp-8(gk860114) IV; him-5(ok1896) V; pwSi82
EB4343	catp-8(gk860114) IV; pwSi144
EB4344	him-5(ok1896) V; pwSi82[Phyp-7::VIT2ss::oxGFP-KDEL]
EB4345	pwSi144[Phyp-7::mNG::LGG-1; HYG-R]
