# Supplementary material for: The CATP-8/P5A-type ATPase functions in multiple pathways during neuronal patterning
Source: PLoS Genet. 2021 Jul 1;17(7):e1009475. doi: 10.1371/journal.pgen.1009475 (PMC8279360; doi:10.1371/journal.pgen.1009475)
Supplement: S2 Table — lists all primers and oligos that were used during this study, including name, sequence and their applicationb. (XLSX) [file pgen.1009475.s002.xlsx]

## Sheet: Sheet1
S2 Table Primers and oligos
Name	Sequence	Use
oJF3	TGCTGTTTGACGAGTGTTGC	Sequencing of catp-8 cDNA
oJF4	TGTTGGATTGTGGTGTCTGGA
oJF5	AGTGGGCACGATATGACGAC
oJF6	GGTGCTCCAGAAGTGCTCAG
oJF7	TCCATGAACGGTCGTCCTCT
oJF15	AGGAATGATCCGAAACGCAGA	Genotyping for catp-8(gk860411)
oJF16	CTTCGTTCTGTTGACTTTCCAA
oLT27	CCCCGCGCGTTGGCCGATTCATTAATGCAG	PCR amplification of promoter cloned into pDD95.75 backbone
oLT425	GAAACATACCTTTGGGTCCTTTGGCC
oLT380	CGCTAACAACTTGGAAATGAAATAAGCTTGCATGCTACGAAAGCGGAAAGGCTGTCC	PCR amplification of 5'UTR of catp-8 locus for constructing pcatp-8p::GFP
oLT381	AAACATACCTTTGGGTCCTTTGGCCAATCCCGGGCTTTCCGGGCTACAGGACCCT
oLT461	AGAACATTTTCAGGAGGACCCTTGGAGGGTACCATGGGTGTCGACCAACTAGTCGAGACTATTATACCATACAATTTAAGGTCTATAGC	PCR amplification of catp-8 cDNA for constructing pdpy-7p::catp-8
oLT379	AATGGTAGCGACCGGCGCTCAGTTGGAATTCTTAGAACATATCTCCCAGCAGGAAATTC
oLT462	GATCTCGAGCTCAAGCTTCGAGTTCCAACGCATGCATGGGTGTCGACCAACTAGTCGAG	PCR amplification of catp-8 cDNA for constructing pdpy-7p::tagRFP::catp-8
oLT470	CCGCGCGTTGGCCGATTCATTAATGCAGCTGTATAGAAAAGTTGATCTTCAGATGGGAGC	PCR amplification of rab-3p for constructing prab-3p::tagRFP::catp-8
oLT471	CATACCTTTGGGTCCTTTGGCCAATCCCGGGAAACTTGTCATCTGAAAATAGGGCTACTG
oLT498	CCGCGCGTTGGCCGATTCATTAATGCAGCTGCAGGTCGACTCCACGTAATTTCAC	PCR amplification of wrt-2p for constructing pwrt-2::catp-8
oLT499	CATACCTTTGGGTCCTTTGGCCAATCCCGGGCCGAGAAACAATTGGCAGGTTGATTG
oJF22	ATACGCTAACAACTTGGAAATGAAATAAGCTTATCTTCTCACGTCATAACCTTATTTTTC	PCR amplification of mec-4p for constructing pmec-4::catp-8
oJF23	TCCTCTAGAGTCGACCTGCAGTTGCTAGCTCTATAACTTGATAGCGATAAAAAAAATAGC
oLT191	ATAGAACATTTTCAGGAGGACCCTTGGAGGGTACCATGGTGTCTAAGGGCGAAGAGCTG	PCR amplification of tagRFP for constructing pdpy-7p::tagRFP::dpy-10 site::unc-54 3'UTR
oLT460	TGGTAATGGTAGCGACCGGCGCTCAGTTGGAATTCCGCTCGTGGTGCCTATGGTAGCCCGCATGCGTTGGAACTCGAAGCTTGAGCTCG
oLT477	CCGCGCGTTGGCCGATTCATTAATGCAGCTGATGGTGTCTAAGGGCGAAGAGCTG	PCR amplification of tagRFP for constructing ptagRFP::catp-8
oLT478	ATAGTCTCGACTAGTTGGTCGACACCCATGGTACCGTTGGAACTCGAAGCTTGAGCTCG
oLT337	AAAAGCACCGACTCGGTG	PCR amplification of sgRNA templates
oLT336	TAATACGACTCACTATAgGtaccataggcaccacgagGTTTTAGAGCTAGAAATAGCAAG	PCR amplification of sgRNA template for dpy-10
oLT392	TAATACGACTCACTATAgTCCACGCACATGGTCACTAGTTTTAGAGCTAGAAATAGCAAG	PCR amplification of sgRNA template for unc-58
oLT163	CACTTGAACTTCAATACGGCAAGATGAGAATGACTGGAAACCGTACCGCATGCGGTGCCTATGGTAGCGGAGCTTCACATGGCTTCAGACCAACAGCCTAT	CRISPR repair for creating dpy-10(cn64)
oLT393	TGTGGTATAAAATAGCCGAGTTAGGAAACAAATTTTTCTTTCAGGTTTCTCAGTAGTGACCATGTGCGTGGATCTTGCGTCCACACATCTCAAGGCGT	CRISPR repair for creating unc-58(e665)
oJF9	TAATACGACTCACTATAGTCGATTCATCAACGATACAGTTTTAGAGCTAGAAATAGCAAG	PCR amplification of sgRNA template for catp-8 in creating dz290/dz291
oJF10	TAATACGACTCACTATAGTTGATGAATCGATGTTAACGTTTTAGAGCTAGAAATAGCAAG
oJF8	AATGTGTTCCATGTGATCTTCTGCTTCTACGTGGATGCATTGTGGACAAGTCAATGTTGACAGAAAGTGTTCCACAAATGAAAGAACCAATTGAGGA	CRISPR repair for creating catp-8(dz290)
oLT481	AATGTGTTCCATGTGATCTTCTGCTTCTACGTGGACCCTGCATTGTGGACAAGTCAATGTTGACTGGAGAAAGTGTTCCACAAATGAAAGAACCAATTGAGGA	CRISPR repair for creating catp-8(dz291)
oLT463	CGAAGCAACACTCGTCAAAC	Genoptyping for catp-8(dz290 or dz291)
oLT464	GTGTACAAGTCGCGGAAGGAA
oLT465	TAATACGACTCACTATAGGTATATAGTTAAATAAACGGTTTTAGAGCTAGAAATAGCAAG	PCR amplification of sgRNA template for Chr III single copy insertion site
oLT466	TAACTTTTGTAAGGGATATGACTTTTTTGAGTTAAATAAATGAGGTATATAGTTAAATAATTCCACGATTTCTCGCAACACATCC	PCR amplification of dpy-7p::tagRFP::dpy-10 site::unc-54 3'UTR as repair template for CRISPR on Chr III single-copy site
oLT467	GACGGTTATCTGATTTTAATGATGCTCTCCAGTTGAAGATCTGAAGCCCATATACCTCGTGCGAGACGAAAGGGCCCGTA
oLT480	ACCTGGGAACAATAAGTCGGT	Genotyping for dzSi1 or dzSi3
oLT489	GTTTCGCACGTCCCACAAGA
oLT476	GCTCTTCGCCCTTAGACACC
oLT487	AGGTGGATGAAGGTGGAGTGT
oLT413	GCGAGACGAAAGGGCCCGTA	Genotyping for dzSi3
oLT479	ATACTGCGACCTCCCTAGCA
oLT510	CGACTAGTTGGTCGACACCC
oLT519	AAAAATCGATTTTGCAGGGTCCTGTAGCCCGGAAAGATGGTGTCTAAGGGCGAAGAGCTG	PCR amplification of tagRFP for repair template CRISPR repair on N-terminus of catp-8
oLT520	GGAGGAACATATAAATGAGTTGCTATAGACC
oLT521	TAATACGACTCACTATAgGGTCGACACCCATCTTTCCGTTTTAGAGCTAGAAATAGCAAG	PCR amplification of sgRNA template targeting N-terminus of catp-8
oLT522	TAATACGACTCACTATAgTGGTCGACACCCATCTTTCGTTTTAGAGCTAGAAATAGCAAG
