# Supplementary material for: The CATP-8/P5A-type ATPase functions in multiple pathways during neuronal patterning
Source: PLoS Genet. 2021 Jul 1;17(7):e1009475. doi: 10.1371/journal.pgen.1009475 (PMC8279360; doi:10.1371/journal.pgen.1009475)
Supplement: S3 Table — lists all plasmids that were used during this study and had been previously described. (XLSX) [file pgen.1009475.s003.xlsx]

## Sheet: Sheet1
S3 Table Plasmids generated in previous papers
Name	Use
pser2p3::tagBFP::hpo-30	HPO-30 reporter in PVD
punc-22p::mCherry	Red coelomocyte marker
pmyo-3p::tagBFP	Blue muscle injection marker
pser2p3::tagRFP::tba-1	PCR template for tagRFP
pdpy-7p::mnr-1::mNG	Plasmid backbone for dpy-7 promoter constructs
pDD162	PCR template for sgRNA transcription template (kind gift from Goldstein Lab)
pMH520	PCR template for wrt-2 promoter (kind gift from Harterink Lab)
