# Supplementary material for: The CATP-8/P5A-type ATPase functions in multiple pathways during neuronal patterning
Source: PLoS Genet. 2021 Jul 1;17(7):e1009475. doi: 10.1371/journal.pgen.1009475 (PMC8279360; doi:10.1371/journal.pgen.1009475)
Supplement: S4 Table — lists all plasmids that were generated and used during this study. (XLSX) [file pgen.1009475.s004.xlsx]

## Sheet: Sheet1
S4 Table Plasmids generated for this paper
Name	Use	Construction Method
pcatp-8p::GFP	Transcriptional reporter of catp-8	506bp 3' UTR of catp-8 was amplified with primers oLT380 and oLT381from N2 genomic extract. The resulting PCR is inserted into SphI/XmaI-digested pttx-3p::GFP through Gibson Assembly
pdpy-7p::catp-8(cDNA)	Template for subsequent plasmid construction	cDNA of catp-8 was amplified with primers oLT461 and oLT379 from yk337e12 EST clone. The resulting PCR product is inserted into KpnI/EcoRI-digested pdpy-7p::mnr-1::mNG through Gibson Assembly
pdpy-7p::tagRFP::dpy10 site	Repair template for CRISPR/Cas9 single-copy insetion landing strain with epidermal promoter and tagFRP fusion EB4120(dzSi1)	tagRFP was amplified from pser2p3::tagRFP::tba-1 with primers oLT191and oLT460, which also adds the dpy-10 gRNA recognition site at the C-terminus of tagRFP. The resulting PCR product was then inserted into KpnI/EcoRI-digested pdpy-7p::mnr-1::mNG through Gibson Assembly
pdpy-7p::tagRFP::catp-8	Template for subsequent plasmid construction	catp-8 cDNA was amplified from pdpy-7p::catp-8(cDNA) with primers oLT461and oLT462. The resulting PCR product was inserted into SphI/EcoRI-digested pdpy-7p::tagRFP::dpy10 site through Gibson Assembly
ptagRFP::catp-8::unc-54 3'UTR	Repair template for CRISPR/Cas9 single-copy insetion of catp-8 cDNA on EB4120	tagRFP was amplified from pser2p3::tagRFP::tba-1 with primers oLT477and oLT478.The resulting PCR product was inserted into PvuII/XmaI-digested pdpy-7p::catp-8 through Gibson Assembly
prab-3::tagRFP::catp-8	Pan-neuronal rescue of catp-8	rab-3 promoter was amplified from pSP1 prab-3p::GFP1-10 with primers oLT470
		and oLT471. The resulting PCR product was inserted into PvuII/XmaI-digested pdpy-7p::tagRFP::catp-8 through Gibson Assembly
pmyo-3p::catp-8	Muscle rescue of catp-8	myo-3 promoter was amplified from pmyo-3::tagBFP with primers oLT27 and oLT425. The resulting PCR product was inserted into PvuII/XmaI-digested pdpy-7p::catp-8 through Gibson Assembly
pmec-4p::catp-8	Harsh-touch neuron rescue of catp-8	mec-4 promoter was amplified from N2 genomic extract with primers oJF22 and oJF23. The resulting PCR product was inserted into PvuII/XmaI-digested pdpy-7p::catp-8 through Gibson Assembly
pwrt-2p::catp-8	Ealry Q cell and seam cell rescue of catp-8	wrt-2 promoter was amplified from pMH520 with primers oLT498 and oLT499. The resulting PCR product was inserted into PvuII/XmaI-digested pdpy-7p::catp-8 through Gibson Assembly
