# Supplementary material for: The CATP-8/P5A-type ATPase functions in multiple pathways during neuronal patterning
Source: PLoS Genet. 2021 Jul 1;17(7):e1009475. doi: 10.1371/journal.pgen.1009475 (PMC8279360; doi:10.1371/journal.pgen.1009475)
Supplement: S5 Table — lists all extrachromosomal transgenes that were generated and analyzed during this study. (XLSX) [file pgen.1009475.s005.xlsx]

## Sheet: Sheet1
S5 Table List of Extrachromosomal arrays generated
Strain	Array	Use	Plasmids contained	Line
EB4109	dzEx2102	Transcriptional reporter of catp-8	3 ng/ul pmyo-2p::mCherry; 25 ng/ul pcatp-8p::GFP	1
EB4111	dzEx2103			2
EB4180	dzEx2129	catp-8 cDNA expression from body wall muscle	15 ng/ul pmyo-3p::catp-8; 5 ng/ul pmyo-3p::tagBFP	1
EB4187	dzEx2130			2
EB4188	dzEx2131			3
EB4137	dzEx2114	catp-8 cDNA expression from neurons	15 ng/ul prab-3p::tagRFP::catp-8; 5 ng/ul pmyo-3p::tagBFP	1
EB4138	dzEx2115			2
EB4146	dzEx2118			3
EB4170	dzEx2132	catp-8 cDNA expression from seam cell and Q neuroblast	15 ng/ul wrt-2p::catp-8; 5 ng/ul pmyo-3p::tagBFP	1
EB4171	dzEx2133			2
EB4172	dzEx2134			3
EB4173	dzEx2135			4
EB4203	dzEx2136	catp-8 cDNA expression from touch receptor neurons	15 ng/ul pmec-4p::catp-8; 5 ng/ul pmyo-3p::BFP	1
EB4204	dzEx2137			2
EB4205	dzEx2138			3
EB4212	dzEx2139	HPO-30 reporter in PVD; Coelomocyte reporter	25 ng/ul pser2p3::tagBFP::hpo-30; 25 ng/ul punc-122::mCherry	1
EB4213	dzEx2140			2
EB4214	dzEx2141			3
