# Supplementary material for: The CATP-8/P5A-type ATPase functions in multiple pathways during neuronal patterning
Source: PLoS Genet. 2021 Jul 1;17(7):e1009475. doi: 10.1371/journal.pgen.1009475 (PMC8279360; doi:10.1371/journal.pgen.1009475)
Supplement: S6 Table — lists information regarding alleles, strain names and reagents that were generated and used, respectively, during this study for CRISPR/Cas9 mediated genome engineering. (XLSX) [file pgen.1009475.s006.xlsx]

## Sheet: Sheet1
S6 Table CRISPR edited strains generated:
Strain	Edited allele	Injected strain	gRNA sequence	Repair	Screening method
-	dpy-10 Co-CRISPR	-	GGTACCATAGGCACCACGAG	oLT163	-
-	unc-58 Co-CRISPR	-	GTCCACGCACATGGTCACTA	oLT393	-
EB4107	catp-8(dz290)	EB3718	GTCGATTCATCAACGATACA	oJF8	PCR with primers oLT463 and oLT464 followed by ClaI restriction enzyme treatment
			GTTGATGAATCGATGTTAAC
EB4124	catp-8(dz291)	EB3718	GTCGATTCATCAACGATACA	oLT481	PCR with primers oLT463 and oLT464 followed by ClaI restriction enzyme treatment
			GTTGATGAATCGATGTTAAC
EB4120	dzSi1	N2	GGTATATAGTTAAATAAACG	PCR product with pdpy-7p::dpy-10 site::unc-54 3'UTR as template and oLT466 and oLT467as primers	PCR with primers oLT480 and oLT476
EB4176	dzSi3	EB4120	dpy-10 sgRNA	ptagRFP::catp-8::unc-54 3'UTR	PCR with primers oLT480 and oLT510
EB4248	catp-8(dz300)	EB3718	GGGTCGACACCCATCTTTCC	PCR product with ptag-RFP::catp-8::unc-54 3’UTR as template and oLT519 and oLT520 as primers	PCR with primers oLT479 and oLT502
			GTGGTCGACACCCATCTTTC
